# Supplementary material for: The effect of Oenothera biennis (Evening primrose) oil on inflammatory diseases: a systematic review of clinical trials
Source: BMC Complement Med Ther. 2024 Feb 15;24:89. doi: 10.1186/s12906-024-04378-5 (PMC10867995; doi:10.1186/s12906-024-04378-5)
Supplement: Supplementary file 1 — Additional file 1. [file 12906_2024_4378_MOESM1_ESM.zip]

Archive with 3 entries (3 files):
- appendix. A.docx
- appendix. B.docx
- appendix. C.pdf
